# Supplementary material for: Regulatory mechanisms of microRNAs in endocrine disorders and their therapeutic potential
Source: Front Genet. 2023 Feb 21;14:1137017. doi: 10.3389/fgene.2023.1137017 (PMC9989203; doi:10.3389/fgene.2023.1137017)
Supplement: Supplementary file 1 [file DataSheet1.ZIP]

Archive with 4 entries (4 files):
- Figure R1.jpg
- Figure R2.jpg
- Figure R3.jpg
- Figure R4.jpg
